# Supplementary material for: Complex coding of endogenous siRNA, transcriptional silencing and H3K9 methylation on native targets of germline nuclear RNAi in C. elegans
Source: BMC Genomics. 2014 Dec 22;15(1):1157. doi: 10.1186/1471-2164-15-1157 (PMC4367959; doi:10.1186/1471-2164-15-1157)
Supplement: Supplementary file 1 — Additional file 1: Table S1: GRTS and GRH regions identified with cutoffs of 1.5, 2, or 3-fold differences. (XLSX 79 KB) [file 12864_2014_6890_MOESM1_ESM.xlsx]

## Sheet: GRTS_GRH_3_2_1point5fold_101314
Table S1: GRTS and GRH regions identified with cutoffs of 1.5, 2, or 3-fold differences.
chr	start	end	GRTS_3fold	GRTS_2fold	GRTS_1point5fold	GRH_3fold	GRH_2fold	GRH_1point5fold
chrI	226000	227000	+	+	+	-	-	-
chrI	227000	228000	-	+	+	-	-	-
chrI	228000	229000	+	+	+	-	-	-
chrI	229000	230000	-	-	+	-	-	-
chrI	230000	231000	+	+	+	-	-	-
chrI	231000	232000	+	+	-	-	-	-
chrI	232000	233000	+	+	-	-	-	-
chrI	233000	234000	-	+	-	-	-	-
chrI	235000	236000	-	+	+	-	-	-
chrI	236000	237000	-	+	+	-	-	-
chrI	237000	238000	+	+	+	-	-	-
chrI	238000	239000	+	+	+	-	-	-
chrI	248000	249000	-	-	-	+	+	+
chrI	250000	251000	-	-	-	+	+	+
chrI	251000	252000	-	-	-	+	+	+
chrI	599000	600000	-	-	+	-	-	-
chrI	600000	601000	-	-	+	-	-	-
chrI	1161000	1162000	-	-	+	-	-	-
chrI	1543000	1544000	-	-	+	-	-	-
chrI	1548000	1549000	-	-	+	-	-	-
chrI	1549000	1550000	-	-	-	-	+	+
chrI	1838000	1839000	-	-	-	+	+	+
chrI	2037000	2038000	-	-	-	+	+	+
chrI	2039000	2040000	-	-	-	+	+	+
chrI	2040000	2041000	-	-	-	+	+	+
chrI	2041000	2042000	-	+	+	-	-	-
chrI	2046000	2047000	-	-	-	-	+	+
chrI	2047000	2048000	-	-	-	-	+	+
chrI	2048000	2049000	-	-	+	-	+	+
chrI	2049000	2050000	-	-	-	+	+	+
chrI	2050000	2051000	-	-	-	+	+	+
chrI	2505000	2506000	-	-	+	-	-	-
chrI	2506000	2507000	-	+	+	-	-	-
chrI	2626000	2627000	-	-	-	+	+	+
chrI	2629000	2630000	-	-	-	+	+	+
chrI	2630000	2631000	-	-	-	+	+	+
chrI	2631000	2632000	-	-	-	+	+	+
chrI	2632000	2633000	-	-	-	+	+	+
chrI	2633000	2634000	-	-	-	+	+	+
chrI	2634000	2635000	+	-	-	+	+	+
chrI	2637000	2638000	-	-	+	-	-	-
chrI	2797000	2798000	-	-	+	-	-	-
chrI	3149000	3150000	-	-	-	-	+	+
chrI	3150000	3151000	-	-	+	+	+	+
chrI	3151000	3152000	-	+	+	-	-	-
chrI	3373000	3374000	-	-	-	+	+	+
chrI	4456000	4457000	+	+	+	-	-	-
chrI	4457000	4458000	-	+	+	+	+	+
chrI	4458000	4459000	-	+	+	+	+	+
chrI	4459000	4460000	+	+	-	+	+	+
chrI	4460000	4461000	+	+	-	+	+	+
chrI	4461000	4462000	+	+	+	+	+	+
chrI	4462000	4463000	+	+	+	+	+	+
chrI	4463000	4464000	+	+	+	+	+	+
chrI	4465000	4466000	-	+	+	+	+	+
chrI	4466000	4467000	-	-	-	+	+	+
chrI	4467000	4468000	-	-	-	+	+	+
chrI	4468000	4469000	-	-	-	+	+	+
chrI	4469000	4470000	-	-	-	+	+	+
chrI	4470000	4471000	-	-	-	-	+	+
chrI	5450000	5451000	-	-	-	-	-	+
chrI	5451000	5452000	-	-	-	+	+	+
chrI	5452000	5453000	-	+	+	+	+	+
chrI	5453000	5454000	-	-	-	+	+	+
chrI	5454000	5455000	-	-	+	-	-	-
chrI	5463000	5464000	-	-	-	-	-	+
chrI	5464000	5465000	-	-	-	+	+	+
chrI	5465000	5466000	-	-	-	+	+	+
chrI	5466000	5467000	-	-	-	-	+	+
chrI	5467000	5468000	-	-	-	+	+	+
chrI	5468000	5469000	-	-	-	+	+	+
chrI	5469000	5470000	-	-	-	-	+	+
chrI	5470000	5471000	-	-	+	-	-	-
chrI	5978000	5979000	-	-	-	+	+	+
chrI	5979000	5980000	-	-	-	+	+	+
chrI	5980000	5981000	-	-	-	+	+	+
chrI	5981000	5982000	-	-	-	+	+	+
chrI	5982000	5983000	-	-	-	+	+	+
chrI	6513000	6514000	-	-	+	-	-	-
chrI	7873000	7874000	-	-	+	-	-	-
chrI	10238000	10239000	-	-	-	-	+	+
chrI	10239000	10240000	-	-	+	-	-	-
chrI	10240000	10241000	-	-	+	-	-	-
chrI	10302000	10303000	-	+	+	-	-	-
chrI	10454000	10455000	-	-	+	-	-	-
chrI	10486000	10487000	-	-	+	-	-	-
chrI	10487000	10488000	+	+	+	-	-	-
chrI	10488000	10489000	+	+	+	-	-	-
chrI	10779000	10780000	-	+	+	-	-	-
chrI	10781000	10782000	+	+	+	-	-	-
chrI	10782000	10783000	+	+	+	-	-	-
chrI	10783000	10784000	-	+	+	+	+	+
chrI	10784000	10785000	-	-	+	+	+	+
chrI	10785000	10786000	-	-	-	+	+	+
chrI	10786000	10787000	-	-	-	+	+	+
chrI	10787000	10788000	-	-	+	+	+	+
chrI	11051000	11052000	-	+	+	-	+	+
chrI	11052000	11053000	-	+	+	-	+	+
chrI	11053000	11054000	-	+	+	-	-	-
chrI	11054000	11055000	-	+	+	-	-	-
chrI	11055000	11056000	+	+	+	-	-	-
chrI	11056000	11057000	-	-	+	-	-	-
chrI	11058000	11059000	-	+	+	-	-	-
chrI	11060000	11061000	-	+	+	-	-	-
chrI	11061000	11062000	-	+	+	-	-	-
chrI	11064000	11065000	-	+	+	-	-	-
chrI	11296000	11297000	+	+	+	-	-	-
chrI	11299000	11300000	-	+	+	-	-	-
chrI	11300000	11301000	+	+	+	-	-	-
chrI	11438000	11439000	+	+	+	-	-	-
chrI	11440000	11441000	-	-	+	-	-	-
chrI	11441000	11442000	+	+	+	-	-	-
chrI	11442000	11443000	-	+	+	-	-	-
chrI	11444000	11445000	-	-	+	-	-	-
chrI	11447000	11448000	+	+	+	-	-	-
chrI	11448000	11449000	+	+	+	-	-	-
chrI	11681000	11682000	-	-	-	+	+	+
chrI	11682000	11683000	-	+	+	-	-	-
chrI	11683000	11684000	-	-	+	+	+	+
chrI	11850000	11851000	-	-	+	-	-	-
chrI	11900000	11901000	-	-	-	+	+	+
chrI	11901000	11902000	-	-	-	+	+	+
chrI	11931000	11932000	-	-	-	+	+	+
chrI	11932000	11933000	-	-	-	-	+	+
chrI	12840000	12841000	-	-	+	-	-	-
chrI	12841000	12842000	-	-	+	-	-	-
chrI	12915000	12916000	-	-	+	-	-	-
chrI	13085000	13086000	+	+	+	-	-	-
chrI	13102000	13103000	-	+	-	-	-	-
chrI	13273000	13274000	-	-	-	-	-	+
chrI	13456000	13457000	-	-	+	-	-	-
chrI	13457000	13458000	-	-	+	-	-	-
chrI	13740000	13741000	-	-	+	-	-	-
chrI	13930000	13931000	-	+	+	-	-	-
chrI	13931000	13932000	-	-	+	-	-	-
chrI	13933000	13934000	-	-	+	-	-	-
chrI	13935000	13936000	-	-	+	-	-	-
chrI	13936000	13937000	-	-	+	-	-	-
chrI	13960000	13961000	-	-	+	+	+	+
chrI	13961000	13962000	-	-	-	+	+	+
chrI	13962000	13963000	-	-	-	+	+	+
chrI	13968000	13969000	-	-	+	-	-	-
chrI	14087000	14088000	+	+	+	-	-	-
chrI	14730000	14731000	-	-	+	-	-	-
chrII	16000	17000	-	-	+	-	-	-
chrII	17000	18000	-	-	+	-	-	-
chrII	437000	438000	-	-	+	-	-	-
chrII	438000	439000	+	+	+	-	-	-
chrII	478000	479000	-	-	+	-	-	-
chrII	479000	480000	-	-	+	-	-	-
chrII	582000	583000	-	-	+	-	-	-
chrII	583000	584000	-	+	+	-	-	-
chrII	1077000	1078000	-	-	+	-	-	-
chrII	1078000	1079000	-	-	+	-	-	-
chrII	1486000	1487000	+	+	+	-	-	-
chrII	1734000	1735000	-	-	+	-	-	-
chrII	1840000	1841000	-	-	-	-	+	+
chrII	1958000	1959000	-	-	-	-	-	+
chrII	1988000	1989000	-	-	-	-	+	+
chrII	2033000	2034000	-	-	+	-	-	-
chrII	2034000	2035000	-	-	-	+	+	+
chrII	2035000	2036000	-	-	+	-	-	-
chrII	2041000	2042000	-	+	-	-	-	-
chrII	2046000	2047000	-	+	+	-	-	-
chrII	2150000	2151000	+	+	+	-	-	-
chrII	2152000	2153000	+	+	+	-	-	+
chrII	2153000	2154000	-	+	+	-	-	-
chrII	2154000	2155000	+	+	+	-	-	-
chrII	2155000	2156000	-	+	+	-	-	-
chrII	2156000	2157000	+	+	+	-	-	-
chrII	2157000	2158000	+	+	+	-	-	-
chrII	2158000	2159000	+	+	+	-	-	-
chrII	2159000	2160000	+	+	+	-	+	+
chrII	2160000	2161000	-	+	+	-	-	-
chrII	2161000	2162000	+	+	+	-	-	-
chrII	2162000	2163000	+	+	+	-	-	-
chrII	2163000	2164000	-	+	+	-	-	-
chrII	2164000	2165000	-	+	+	-	-	-
chrII	2513000	2514000	-	-	-	-	-	+
chrII	2514000	2515000	-	+	+	-	-	-
chrII	2515000	2516000	-	+	+	-	-	-
chrII	2516000	2517000	+	+	+	-	-	-
chrII	2517000	2518000	+	+	+	-	-	-
chrII	2518000	2519000	+	+	+	-	-	-
chrII	2519000	2520000	+	+	+	-	-	-
chrII	2520000	2521000	+	+	+	-	-	-
chrII	2521000	2522000	-	+	+	-	-	-
chrII	2981000	2982000	-	-	+	-	-	-
chrII	3227000	3228000	-	-	+	-	-	-
chrII	3352000	3353000	-	-	+	-	-	-
chrII	3354000	3355000	-	-	-	+	+	+
chrII	3448000	3449000	-	-	-	+	+	+
chrII	3940000	3941000	-	-	+	-	-	-
chrII	4209000	4210000	-	-	+	-	-	-
chrII	4210000	4211000	-	+	+	-	-	-
chrII	4211000	4212000	+	+	+	-	-	-
chrII	5097000	5098000	-	+	+	-	-	-
chrII	5098000	5099000	+	-	-	+	+	+
chrII	5099000	5100000	+	+	+	+	+	+
chrII	5348000	5349000	-	-	-	+	+	+
chrII	5599000	5600000	-	-	+	-	-	-
chrII	6057000	6058000	-	-	+	-	-	-
chrII	7040000	7041000	-	-	-	+	+	+
chrII	7079000	7080000	-	-	+	-	-	-
chrII	7080000	7081000	-	-	+	-	-	-
chrII	7082000	7083000	-	-	-	+	+	+
chrII	7083000	7084000	-	-	-	+	+	+
chrII	7471000	7472000	-	+	+	-	-	-
chrII	7503000	7504000	-	-	+	-	-	-
chrII	8053000	8054000	-	-	+	-	-	-
chrII	8091000	8092000	-	-	+	-	-	-
chrII	9102000	9103000	-	-	+	-	-	-
chrII	9360000	9361000	-	-	+	-	-	-
chrII	9379000	9380000	-	+	+	-	-	-
chrII	9381000	9382000	-	-	+	-	-	-
chrII	10877000	10878000	-	-	+	-	-	-
chrII	10935000	10936000	-	-	+	-	-	-
chrII	10936000	10937000	-	-	+	-	-	-
chrII	10937000	10938000	+	+	+	-	-	-
chrII	10938000	10939000	-	+	+	-	-	-
chrII	10939000	10940000	+	+	+	-	-	-
chrII	10940000	10941000	-	+	+	-	-	-
chrII	11171000	11172000	-	+	+	+	+	+
chrII	11172000	11173000	-	+	+	+	+	+
chrII	11173000	11174000	-	+	+	+	+	+
chrII	11174000	11175000	-	-	-	+	+	+
chrII	11175000	11176000	-	-	+	+	+	+
chrII	11176000	11177000	-	-	-	+	+	+
chrII	11177000	11178000	-	+	-	+	+	+
chrII	11224000	11225000	-	-	+	-	-	-
chrII	11294000	11295000	-	-	+	-	-	-
chrII	11465000	11466000	-	-	+	-	-	-
chrII	12282000	12283000	-	+	+	-	-	-
chrII	12283000	12284000	+	-	-	+	+	+
chrII	12284000	12285000	-	-	+	-	-	-
chrII	12740000	12741000	-	-	-	+	+	+
chrII	12741000	12742000	-	+	+	+	+	+
chrII	12742000	12743000	+	+	+	+	+	+
chrII	12743000	12744000	-	+	+	+	+	+
chrII	12744000	12745000	-	-	-	+	+	+
chrII	12745000	12746000	-	-	-	+	+	+
chrII	12746000	12747000	-	+	+	+	+	+
chrII	12747000	12748000	-	-	+	-	-	-
chrII	13123000	13124000	-	-	-	+	+	+
chrII	13124000	13125000	-	-	-	+	+	+
chrII	13184000	13185000	-	+	+	-	-	-
chrII	13185000	13186000	-	-	-	+	+	+
chrII	13186000	13187000	-	-	-	+	+	+
chrII	13245000	13246000	+	+	+	-	-	-
chrII	13246000	13247000	-	+	+	+	+	+
chrII	13247000	13248000	+	+	-	+	+	+
chrII	13248000	13249000	+	-	-	+	+	+
chrII	13249000	13250000	+	+	+	+	+	+
chrII	13263000	13264000	-	-	+	-	-	-
chrII	13264000	13265000	-	-	+	-	-	-
chrII	13265000	13266000	-	+	+	-	-	-
chrII	14143000	14144000	-	-	+	+	+	+
chrII	14144000	14145000	+	+	+	-	-	-
chrII	14145000	14146000	+	+	+	-	-	-
chrII	14146000	14147000	-	+	+	-	-	-
chrII	14314000	14315000	-	-	-	+	+	+
chrII	14315000	14316000	-	-	-	+	+	+
chrII	14316000	14317000	-	-	-	+	+	+
chrII	14317000	14318000	-	-	-	+	+	+
chrII	14689000	14690000	-	-	+	-	-	-
chrII	14983000	14984000	-	-	-	+	+	+
chrII	14985000	14986000	+	+	-	+	+	+
chrII	14986000	14987000	-	-	-	+	+	+
chrII	14987000	14988000	-	+	+	-	-	-
chrII	15002000	15003000	+	+	+	-	-	-
chrII	15003000	15004000	-	+	+	-	-	-
chrIII	444000	445000	-	-	-	-	-	+
chrIII	458000	459000	-	-	-	-	-	+
chrIII	767000	768000	-	-	-	-	-	+
chrIII	2605000	2606000	-	-	-	+	+	+
chrIII	2803000	2804000	+	+	+	-	-	-
chrIII	3443000	3444000	+	+	+	-	-	-
chrIII	3445000	3446000	-	-	+	-	-	-
chrIII	3446000	3447000	-	-	+	-	-	-
chrIII	3452000	3453000	-	+	+	+	+	+
chrIII	3453000	3454000	-	-	-	+	+	+
chrIII	3454000	3455000	-	+	+	+	+	+
chrIII	3455000	3456000	-	-	-	+	+	+
chrIII	3858000	3859000	-	-	-	+	+	+
chrIII	3861000	3862000	-	-	-	+	+	+
chrIII	3862000	3863000	-	-	-	+	+	+
chrIII	4539000	4540000	-	-	+	-	-	-
chrIII	4691000	4692000	-	-	+	-	-	-
chrIII	5114000	5115000	-	-	+	-	-	-
chrIII	5121000	5122000	-	-	+	-	-	-
chrIII	5359000	5360000	-	-	-	-	+	+
chrIII	5360000	5361000	-	+	-	-	-	-
chrIII	5606000	5607000	-	-	+	-	-	-
chrIII	6394000	6395000	-	-	+	-	-	-
chrIII	6577000	6578000	-	-	-	-	-	+
chrIII	6646000	6647000	-	-	+	+	+	+
chrIII	6647000	6648000	+	+	+	-	+	+
chrIII	6648000	6649000	+	+	-	-	-	-
chrIII	6649000	6650000	-	-	-	+	+	+
chrIII	7141000	7142000	-	+	+	-	-	-
chrIII	7142000	7143000	-	-	+	-	-	-
chrIII	7470000	7471000	-	-	+	-	-	-
chrIII	7669000	7670000	-	-	+	-	-	-
chrIII	7671000	7672000	-	+	+	+	+	+
chrIII	7672000	7673000	-	+	-	-	+	+
chrIII	7673000	7674000	-	+	+	-	-	-
chrIII	7676000	7677000	-	+	+	-	-	-
chrIII	7677000	7678000	-	+	+	-	-	+
chrIII	7679000	7680000	-	-	-	+	+	+
chrIII	7680000	7681000	-	-	-	+	+	+
chrIII	7681000	7682000	-	-	-	+	+	+
chrIII	8695000	8696000	-	-	+	-	-	-
chrIII	8793000	8794000	-	-	-	+	+	+
chrIII	8794000	8795000	-	-	-	+	+	+
chrIII	8795000	8796000	-	-	-	+	+	+
chrIII	8796000	8797000	-	-	-	+	+	+
chrIII	8935000	8936000	-	-	+	-	-	-
chrIII	9240000	9241000	-	-	-	+	+	+
chrIII	10048000	10049000	-	-	-	-	-	+
chrIII	10049000	10050000	-	-	-	+	+	+
chrIII	10050000	10051000	-	-	+	-	-	-
chrIII	10055000	10056000	-	-	-	+	+	+
chrIII	10056000	10057000	-	-	+	+	+	+
chrIII	10057000	10058000	-	-	-	+	+	+
chrIII	10058000	10059000	-	-	-	+	+	+
chrIII	10059000	10060000	-	-	-	-	+	+
chrIII	10444000	10445000	-	-	-	+	+	+
chrIII	10452000	10453000	-	-	-	+	+	+
chrIII	10453000	10454000	-	-	-	+	+	+
chrIII	11606000	11607000	-	-	+	-	-	-
chrIII	12382000	12383000	+	+	+	-	-	-
chrIII	12383000	12384000	-	+	+	-	-	-
chrIII	12384000	12385000	-	-	-	+	+	+
chrIII	12388000	12389000	-	-	-	-	-	+
chrIII	12675000	12676000	-	-	+	-	-	-
chrIII	12880000	12881000	-	-	-	+	+	+
chrIII	12973000	12974000	-	-	-	+	+	+
chrIII	13161000	13162000	-	-	+	-	-	-
chrIII	13162000	13163000	-	-	+	-	-	-
chrIII	13163000	13164000	-	-	-	+	+	+
chrIII	13164000	13165000	-	+	-	-	-	-
chrIII	13229000	13230000	-	-	+	-	-	-
chrIII	13231000	13232000	+	+	+	-	-	-
chrIII	13239000	13240000	+	+	+	-	-	-
chrIII	13240000	13241000	+	+	-	-	-	-
chrIII	13241000	13242000	+	+	+	-	-	-
chrIII	13242000	13243000	+	+	+	-	-	-
chrIII	13294000	13295000	-	-	-	+	+	+
chrIII	13408000	13409000	-	-	+	-	-	-
chrIV	509000	510000	-	-	+	-	-	-
chrIV	526000	527000	+	+	+	-	-	-
chrIV	527000	528000	+	+	+	+	+	+
chrIV	528000	529000	+	+	+	-	-	-
chrIV	530000	531000	-	-	-	-	-	+
chrIV	703000	704000	-	-	+	-	-	-
chrIV	704000	705000	-	-	+	-	-	-
chrIV	770000	771000	-	+	+	-	-	-
chrIV	771000	772000	+	+	+	-	-	-
chrIV	913000	914000	-	+	+	-	-	-
chrIV	914000	915000	-	+	+	-	-	-
chrIV	915000	916000	+	+	+	-	-	-
chrIV	916000	917000	+	+	+	-	-	-
chrIV	917000	918000	+	+	+	-	-	-
chrIV	918000	919000	+	+	+	-	-	-
chrIV	919000	920000	+	+	+	-	-	-
chrIV	920000	921000	+	+	+	-	-	-
chrIV	921000	922000	+	+	+	-	-	-
chrIV	1121000	1122000	-	+	+	-	-	-
chrIV	1128000	1129000	-	+	-	-	-	-
chrIV	1136000	1137000	+	+	-	-	-	-
chrIV	1137000	1138000	-	+	+	-	-	-
chrIV	1271000	1272000	-	-	+	-	-	-
chrIV	1439000	1440000	-	-	+	-	-	-
chrIV	1449000	1450000	-	+	+	-	-	-
chrIV	1502000	1503000	-	-	+	-	-	-
chrIV	1720000	1721000	-	+	+	-	-	-
chrIV	1722000	1723000	-	-	+	-	-	-
chrIV	1723000	1724000	-	+	+	-	-	-
chrIV	1977000	1978000	-	+	+	-	-	-
chrIV	1978000	1979000	-	-	+	-	-	-
chrIV	2213000	2214000	-	+	+	-	-	-
chrIV	2318000	2319000	-	+	+	-	-	-
chrIV	2645000	2646000	-	-	-	+	+	+
chrIV	2647000	2648000	-	+	+	+	+	+
chrIV	2648000	2649000	-	-	+	-	-	-
chrIV	2681000	2682000	-	-	-	+	+	+
chrIV	2684000	2685000	-	-	-	-	+	+
chrIV	2778000	2779000	-	-	-	+	+	+
chrIV	2903000	2904000	-	+	+	-	-	-
chrIV	2904000	2905000	-	-	+	-	-	-
chrIV	2907000	2908000	-	+	+	-	-	-
chrIV	2908000	2909000	-	+	+	-	-	-
chrIV	2909000	2910000	-	+	+	-	-	-
chrIV	2910000	2911000	-	-	+	-	-	-
chrIV	2911000	2912000	-	-	+	-	-	-
chrIV	2912000	2913000	-	-	+	-	-	-
chrIV	2913000	2914000	-	-	+	-	-	-
chrIV	2914000	2915000	-	+	+	-	-	-
chrIV	3052000	3053000	-	-	-	+	+	+
chrIV	3316000	3317000	-	-	+	-	-	-
chrIV	3317000	3318000	-	-	+	-	-	-
chrIV	3318000	3319000	+	+	+	-	-	-
chrIV	3319000	3320000	+	+	+	-	-	-
chrIV	4023000	4024000	-	-	-	-	-	+
chrIV	4024000	4025000	-	-	-	-	+	+
chrIV	4026000	4027000	-	-	-	-	-	+
chrIV	4123000	4124000	-	+	+	-	-	-
chrIV	4124000	4125000	+	+	+	+	+	+
chrIV	4125000	4126000	+	+	+	+	+	+
chrIV	4126000	4127000	+	+	+	-	-	-
chrIV	4127000	4128000	+	+	+	-	-	-
chrIV	4128000	4129000	+	+	-	-	-	-
chrIV	4129000	4130000	+	+	-	-	-	-
chrIV	4130000	4131000	+	+	-	+	+	+
chrIV	4131000	4132000	+	+	+	+	+	+
chrIV	4132000	4133000	-	+	+	-	-	-
chrIV	4133000	4134000	-	+	+	-	-	-
chrIV	4134000	4135000	-	+	+	-	-	-
chrIV	4135000	4136000	+	-	-	-	-	-
chrIV	4136000	4137000	-	-	+	-	-	-
chrIV	4137000	4138000	+	-	-	-	-	-
chrIV	4148000	4149000	-	-	-	-	+	+
chrIV	4159000	4160000	-	-	-	-	-	+
chrIV	4170000	4171000	-	+	+	-	-	-
chrIV	4181000	4182000	-	-	-	+	+	+
chrIV	4184000	4185000	-	-	-	+	+	+
chrIV	4185000	4186000	+	+	-	+	+	+
chrIV	4186000	4187000	+	+	+	-	-	-
chrIV	4187000	4188000	-	-	+	-	-	-
chrIV	4188000	4189000	-	-	-	+	+	+
chrIV	4189000	4190000	-	-	-	+	+	+
chrIV	4190000	4191000	-	-	-	+	+	+
chrIV	4191000	4192000	-	-	-	+	+	+
chrIV	4192000	4193000	-	-	-	+	+	+
chrIV	4720000	4721000	-	-	-	+	+	+
chrIV	4723000	4724000	-	-	+	-	-	-
chrIV	4724000	4725000	-	-	-	+	+	+
chrIV	5317000	5318000	-	+	+	-	-	-
chrIV	5776000	5777000	-	-	+	-	-	-
chrIV	6005000	6006000	-	+	+	-	-	-
chrIV	6012000	6013000	+	+	+	-	-	-
chrIV	6086000	6087000	-	+	-	-	-	-
chrIV	6087000	6088000	-	+	+	-	-	-
chrIV	6088000	6089000	-	-	+	-	-	-
chrIV	6353000	6354000	-	-	-	+	+	+
chrIV	6354000	6355000	-	-	-	+	+	+
chrIV	6356000	6357000	-	-	+	+	+	+
chrIV	6357000	6358000	-	-	-	-	+	+
chrIV	6424000	6425000	-	-	+	-	-	-
chrIV	6425000	6426000	-	-	+	-	-	-
chrIV	7190000	7191000	-	-	+	-	-	-
chrIV	7213000	7214000	-	-	+	-	-	-
chrIV	7253000	7254000	-	-	+	-	-	-
chrIV	7591000	7592000	-	-	+	-	-	-
chrIV	8324000	8325000	+	+	+	-	-	-
chrIV	8395000	8396000	-	-	+	+	+	+
chrIV	8396000	8397000	-	-	-	+	+	+
chrIV	8397000	8398000	-	+	+	+	+	+
chrIV	8398000	8399000	-	+	+	+	+	+
chrIV	8399000	8400000	-	-	-	+	+	+
chrIV	9101000	9102000	-	-	+	-	-	-
chrIV	9102000	9103000	-	-	-	+	+	+
chrIV	9103000	9104000	-	-	-	+	+	+
chrIV	9224000	9225000	-	-	-	-	+	+
chrIV	9564000	9565000	-	-	+	-	-	-
chrIV	9698000	9699000	-	-	+	-	-	-
chrIV	10099000	10100000	-	-	+	-	-	-
chrIV	10216000	10217000	-	-	+	-	-	-
chrIV	10217000	10218000	-	-	+	-	-	-
chrIV	10354000	10355000	-	-	-	+	+	+
chrIV	10355000	10356000	-	-	-	+	+	+
chrIV	10356000	10357000	-	-	-	+	+	+
chrIV	11032000	11033000	-	-	-	-	-	+
chrIV	11191000	11192000	-	-	+	-	-	-
chrIV	11496000	11497000	-	-	+	-	-	-
chrIV	11823000	11824000	-	-	-	+	+	+
chrIV	11824000	11825000	-	-	-	+	+	+
chrIV	11828000	11829000	-	+	+	-	-	-
chrIV	11837000	11838000	-	-	+	-	-	-
chrIV	12142000	12143000	-	-	-	+	+	+
chrIV	12143000	12144000	-	-	-	+	+	+
chrIV	12144000	12145000	-	-	-	-	+	+
chrIV	12507000	12508000	+	+	+	-	-	-
chrIV	12510000	12511000	-	-	+	-	-	-
chrIV	12511000	12512000	-	-	+	-	-	-
chrIV	12562000	12563000	-	-	+	+	+	+
chrIV	12932000	12933000	-	-	-	-	+	+
chrIV	13188000	13189000	-	-	+	-	-	-
chrIV	13226000	13227000	-	-	+	+	+	+
chrIV	13227000	13228000	-	-	+	-	-	-
chrIV	13307000	13308000	-	-	-	+	+	+
chrIV	13309000	13310000	-	-	-	-	+	+
chrIV	13428000	13429000	-	-	-	+	+	+
chrIV	13429000	13430000	-	-	-	+	+	+
chrIV	13430000	13431000	-	-	-	+	+	+
chrIV	13632000	13633000	+	+	-	-	-	-
chrIV	13633000	13634000	+	+	+	-	-	-
chrIV	13634000	13635000	-	+	+	-	-	-
chrIV	13635000	13636000	-	+	+	-	-	-
chrIV	13636000	13637000	-	-	+	-	-	-
chrIV	13637000	13638000	+	+	-	-	-	-
chrIV	13638000	13639000	+	+	+	-	+	+
chrIV	13815000	13816000	-	-	+	-	-	-
chrIV	13816000	13817000	-	-	+	-	-	-
chrIV	14256000	14257000	-	+	+	-	-	-
chrIV	14415000	14416000	+	+	+	-	-	-
chrIV	14416000	14417000	+	+	+	-	-	-
chrIV	14773000	14774000	-	-	-	+	+	+
chrIV	15476000	15477000	-	-	-	-	+	+
chrIV	15510000	15511000	-	-	-	-	+	+
chrIV	15511000	15512000	-	-	-	+	+	+
chrIV	15512000	15513000	-	-	-	+	+	+
chrIV	15513000	15514000	-	-	-	+	+	+
chrIV	15514000	15515000	-	-	-	+	+	+
chrIV	15515000	15516000	-	-	-	+	+	+
chrIV	16316000	16317000	-	+	+	-	-	-
chrIV	16317000	16318000	+	+	+	-	-	-
chrIV	16318000	16319000	+	+	+	-	-	-
chrIV	16834000	16835000	-	+	+	-	-	-
chrIV	16835000	16836000	-	-	+	-	-	-
chrIV	16894000	16895000	+	+	-	-	-	-
chrIV	16895000	16896000	-	+	+	-	-	-
chrIV	16896000	16897000	+	+	+	-	-	-
chrIV	17142000	17143000	-	-	-	-	-	+
chrIV	17467000	17468000	-	-	+	-	-	-
chrV	319000	320000	-	+	+	-	-	-
chrV	320000	321000	+	+	+	-	-	-
chrV	322000	323000	-	+	-	-	+	+
chrV	323000	324000	-	-	+	-	-	-
chrV	675000	676000	-	-	+	-	-	-
chrV	767000	768000	-	-	+	-	-	-
chrV	1197000	1198000	-	-	+	-	-	-
chrV	1447000	1448000	-	-	+	-	-	-
chrV	1461000	1462000	-	-	+	-	-	-
chrV	1587000	1588000	+	+	+	-	-	-
chrV	1588000	1589000	-	+	+	-	-	-
chrV	1590000	1591000	-	+	-	-	-	-
chrV	1591000	1592000	-	+	+	-	-	-
chrV	1592000	1593000	-	+	+	-	-	-
chrV	1594000	1595000	-	-	+	-	-	-
chrV	1700000	1701000	-	-	-	+	+	+
chrV	1701000	1702000	-	+	+	-	-	-
chrV	2256000	2257000	-	-	+	-	-	-
chrV	2681000	2682000	-	-	-	-	-	+
chrV	3327000	3328000	-	-	+	-	-	-
chrV	3802000	3803000	-	-	+	-	-	-
chrV	4553000	4554000	-	-	+	+	+	+
chrV	4554000	4555000	-	-	-	+	+	+
chrV	4555000	4556000	-	-	+	-	-	-
chrV	4557000	4558000	-	-	-	-	+	+
chrV	4613000	4614000	-	-	+	-	-	-
chrV	5021000	5022000	-	-	+	-	-	-
chrV	5022000	5023000	-	-	+	-	-	-
chrV	5180000	5181000	-	+	+	-	-	-
chrV	5181000	5182000	-	+	+	-	-	-
chrV	5182000	5183000	+	+	-	-	-	-
chrV	5183000	5184000	+	+	+	-	-	-
chrV	5184000	5185000	+	+	+	-	-	-
chrV	5185000	5186000	+	+	+	-	-	-
chrV	5186000	5187000	-	+	+	-	-	-
chrV	5187000	5188000	+	+	+	-	-	-
chrV	5188000	5189000	+	+	-	-	-	-
chrV	5189000	5190000	+	+	+	-	-	-
chrV	5190000	5191000	+	+	+	-	-	-
chrV	5191000	5192000	+	+	+	-	-	-
chrV	5192000	5193000	+	-	-	-	-	-
chrV	5193000	5194000	+	+	+	-	-	-
chrV	5194000	5195000	+	+	+	-	-	-
chrV	5195000	5196000	+	+	+	-	-	-
chrV	5196000	5197000	+	+	+	-	-	-
chrV	5197000	5198000	+	+	+	-	-	-
chrV	5198000	5199000	+	+	-	-	-	-
chrV	5199000	5200000	+	+	+	-	-	-
chrV	5200000	5201000	+	-	-	-	-	-
chrV	5471000	5472000	-	+	+	-	-	-
chrV	5472000	5473000	-	-	-	+	+	+
chrV	5473000	5474000	-	-	-	+	+	+
chrV	5474000	5475000	-	-	-	+	+	+
chrV	5475000	5476000	-	-	-	+	+	+
chrV	5476000	5477000	-	-	-	+	+	+
chrV	5477000	5478000	-	-	-	+	+	+
chrV	5478000	5479000	-	-	+	+	+	+
chrV	5481000	5482000	-	+	+	-	-	-
chrV	5482000	5483000	+	+	+	-	-	-
chrV	5483000	5484000	-	-	+	-	-	-
chrV	5485000	5486000	+	+	+	-	-	-
chrV	5486000	5487000	+	+	+	-	-	-
chrV	5487000	5488000	+	+	+	-	-	-
chrV	5488000	5489000	-	+	+	-	-	-
chrV	5659000	5660000	-	-	-	+	+	+
chrV	5753000	5754000	-	-	+	-	-	-
chrV	5754000	5755000	+	+	+	-	-	-
chrV	5755000	5756000	-	+	+	-	-	-
chrV	5756000	5757000	-	+	-	-	-	-
chrV	5757000	5758000	-	+	+	-	-	-
chrV	5758000	5759000	-	+	+	-	-	-
chrV	5759000	5760000	-	+	+	-	-	-
chrV	5770000	5771000	-	-	+	-	-	-
chrV	6406000	6407000	-	-	+	-	-	-
chrV	6590000	6591000	+	+	+	+	+	+
chrV	6591000	6592000	+	+	+	-	+	+
chrV	7549000	7550000	-	-	+	-	-	-
chrV	8077000	8078000	-	+	+	-	-	-
chrV	8349000	8350000	-	-	+	-	-	-
chrV	8474000	8475000	-	-	+	-	-	-
chrV	8475000	8476000	-	-	+	-	-	-
chrV	8477000	8478000	-	+	+	-	-	-
chrV	8478000	8479000	-	-	+	-	-	-
chrV	8479000	8480000	-	+	+	-	-	-
chrV	8480000	8481000	-	+	-	-	-	-
chrV	8482000	8483000	+	+	+	-	-	-
chrV	8483000	8484000	-	-	+	-	-	-
chrV	8488000	8489000	-	-	+	-	-	-
chrV	8489000	8490000	-	-	+	-	-	-
chrV	8826000	8827000	+	+	+	-	-	-
chrV	8827000	8828000	+	+	+	-	-	-
chrV	8828000	8829000	+	+	+	+	+	+
chrV	8829000	8830000	+	+	+	-	-	-
chrV	8830000	8831000	+	+	+	-	-	-
chrV	8831000	8832000	+	+	+	-	-	-
chrV	8832000	8833000	+	+	+	-	-	-
chrV	8833000	8834000	+	+	+	-	-	-
chrV	8834000	8835000	+	+	+	-	-	-
chrV	8835000	8836000	+	+	+	-	-	-
chrV	8836000	8837000	+	+	+	-	-	-
chrV	8837000	8838000	-	+	+	-	-	-
chrV	8838000	8839000	-	+	+	-	-	-
chrV	8840000	8841000	+	+	+	-	-	-
chrV	8841000	8842000	-	+	+	-	-	-
chrV	8842000	8843000	-	+	+	-	-	-
chrV	8843000	8844000	+	+	+	-	-	-
chrV	8844000	8845000	-	+	+	-	-	-
chrV	8845000	8846000	+	+	+	-	-	-
chrV	8846000	8847000	+	+	+	-	-	-
chrV	8868000	8869000	+	+	+	-	-	-
chrV	8869000	8870000	+	+	+	-	-	-
chrV	8870000	8871000	+	+	+	+	+	+
chrV	8871000	8872000	+	+	+	-	-	-
chrV	8872000	8873000	+	+	+	-	-	-
chrV	8873000	8874000	+	+	+	-	-	-
chrV	8874000	8875000	+	+	+	-	-	-
chrV	8875000	8876000	+	+	+	-	-	-
chrV	8876000	8877000	+	+	+	-	-	-
chrV	8877000	8878000	+	+	+	-	-	-
chrV	8878000	8879000	+	+	+	-	-	-
chrV	8879000	8880000	-	+	+	-	-	-
chrV	8880000	8881000	-	+	+	-	-	-
chrV	8882000	8883000	-	+	+	-	-	-
chrV	8883000	8884000	+	+	+	-	-	-
chrV	8884000	8885000	-	-	+	-	-	-
chrV	8885000	8886000	+	+	+	-	-	-
chrV	8886000	8887000	-	+	+	-	-	-
chrV	8887000	8888000	+	+	+	-	-	-
chrV	8888000	8889000	+	+	+	-	-	-
chrV	10047000	10048000	-	-	-	-	+	+
chrV	10048000	10049000	-	-	-	+	+	+
chrV	10314000	10315000	-	-	+	-	-	-
chrV	10863000	10864000	-	-	+	-	-	-
chrV	10865000	10866000	-	-	-	+	+	+
chrV	10866000	10867000	-	+	+	-	-	-
chrV	10867000	10868000	-	-	+	-	-	-
chrV	10889000	10890000	-	-	+	-	-	-
chrV	11175000	11176000	-	-	+	-	-	-
chrV	11478000	11479000	-	-	+	-	-	-
chrV	11484000	11485000	-	-	+	+	+	+
chrV	11485000	11486000	+	+	+	+	+	+
chrV	11486000	11487000	-	-	-	+	+	+
chrV	11488000	11489000	-	+	+	-	+	+
chrV	11489000	11490000	-	-	+	-	-	-
chrV	12376000	12377000	-	-	+	-	-	-
chrV	12646000	12647000	+	+	+	-	-	-
chrV	12647000	12648000	+	-	-	-	-	-
chrV	12690000	12691000	-	-	-	+	+	+
chrV	12692000	12693000	-	-	-	+	+	+
chrV	12693000	12694000	-	-	-	+	+	+
chrV	12694000	12695000	-	-	-	+	+	+
chrV	12695000	12696000	-	-	-	+	+	+
chrV	12696000	12697000	-	-	-	+	+	+
chrV	13239000	13240000	-	+	+	-	-	-
chrV	14028000	14029000	-	-	+	-	-	-
chrV	14039000	14040000	+	+	+	-	-	-
chrV	14044000	14045000	+	+	+	-	-	-
chrV	14049000	14050000	+	+	+	-	-	-
chrV	14054000	14055000	+	+	+	-	-	-
chrV	14088000	14089000	-	-	+	-	-	-
chrV	14200000	14201000	-	+	-	-	-	-
chrV	14201000	14202000	-	-	+	-	-	-
chrV	14202000	14203000	-	-	+	-	-	-
chrV	14203000	14204000	-	+	+	-	-	-
chrV	14204000	14205000	-	+	+	-	-	-
chrV	14267000	14268000	-	-	+	-	-	-
chrV	14274000	14275000	-	-	-	+	+	+
chrV	14275000	14276000	-	+	+	+	+	+
chrV	14276000	14277000	-	-	-	+	+	+
chrV	14277000	14278000	-	+	+	-	-	-
chrV	14292000	14293000	-	-	+	-	-	-
chrV	15164000	15165000	+	+	+	-	-	-
chrV	15165000	15166000	-	+	+	-	-	-
chrV	15166000	15167000	-	-	+	-	-	-
chrV	15588000	15589000	-	-	-	+	+	+
chrV	15589000	15590000	-	-	+	+	+	+
chrV	15590000	15591000	-	-	-	+	+	+
chrV	15591000	15592000	-	-	-	+	+	+
chrV	15592000	15593000	-	-	-	+	+	+
chrV	15594000	15595000	-	-	+	+	+	+
chrV	15768000	15769000	-	-	+	-	-	-
chrV	16101000	16102000	-	-	+	-	-	-
chrV	16102000	16103000	+	+	+	-	-	-
chrV	16926000	16927000	+	+	+	-	-	-
chrV	16927000	16928000	-	+	+	-	-	-
chrV	17088000	17089000	-	-	+	-	-	-
chrV	17096000	17097000	-	-	+	-	-	-
chrV	17426000	17427000	-	+	+	-	-	-
chrV	17568000	17569000	+	+	+	-	-	-
chrV	17569000	17570000	+	+	+	-	-	-
chrV	17570000	17571000	+	+	+	-	-	-
chrV	17571000	17572000	+	-	-	-	-	-
chrV	17572000	17573000	+	+	+	-	-	-
chrV	17573000	17574000	-	+	+	-	-	-
chrV	17630000	17631000	-	+	+	-	-	-
chrV	17634000	17635000	-	+	+	-	-	-
chrV	17635000	17636000	-	+	+	-	-	-
chrV	17636000	17637000	-	-	+	-	-	-
chrV	17637000	17638000	-	+	+	-	-	-
chrV	17643000	17644000	-	-	+	-	-	-
chrV	17645000	17646000	-	-	-	-	+	+
chrV	17649000	17650000	-	-	+	-	+	+
chrV	17959000	17960000	-	-	+	-	-	-
chrV	18123000	18124000	-	-	+	-	-	-
chrV	18311000	18312000	-	+	+	-	-	-
chrV	18312000	18313000	-	+	+	-	-	-
chrV	18428000	18429000	-	-	+	-	-	-
chrV	18438000	18439000	-	+	+	-	-	-
chrV	18439000	18440000	+	+	+	-	-	-
chrV	18440000	18441000	+	+	-	-	-	-
chrV	18441000	18442000	+	-	-	-	-	-
chrV	18442000	18443000	-	+	-	-	-	-
chrV	18444000	18445000	-	+	+	-	-	-
chrV	18445000	18446000	-	+	+	-	-	-
chrV	18446000	18447000	-	-	+	-	-	-
chrV	18447000	18448000	+	+	+	-	-	-
chrV	18451000	18452000	+	+	+	-	-	-
chrV	18455000	18456000	-	+	+	-	-	-
chrV	18456000	18457000	+	+	+	-	-	-
chrV	18457000	18458000	-	-	+	-	-	-
chrV	18638000	18639000	-	+	+	-	-	-
chrV	18639000	18640000	-	+	+	-	-	-
chrV	18765000	18766000	-	-	+	-	-	-
chrV	19866000	19867000	-	+	+	-	-	-
chrV	19868000	19869000	-	-	+	-	-	-
chrV	19869000	19870000	-	+	+	-	-	-
chrV	20224000	20225000	-	-	+	-	-	-
chrV	20294000	20295000	-	-	-	-	+	+
chrV	20295000	20296000	-	+	-	-	-	-
chrV	20296000	20297000	+	+	+	+	+	+
chrV	20297000	20298000	+	+	+	-	-	-
chrV	20298000	20299000	+	+	+	-	-	-
chrV	20299000	20300000	-	+	+	-	-	-
chrV	20300000	20301000	-	+	+	-	-	-
chrV	20301000	20302000	-	+	+	-	-	-
chrV	20302000	20303000	-	+	+	-	-	-
chrV	20305000	20306000	+	+	-	-	-	-
chrV	20465000	20466000	+	+	+	-	-	-
chrV	20467000	20468000	-	-	-	+	+	+
chrV	20513000	20514000	-	-	-	-	-	+
chrV	20515000	20516000	-	-	-	-	+	+
chrV	20517000	20518000	-	-	-	-	+	+
chrV	20518000	20519000	-	-	-	-	+	+
chrV	20521000	20522000	-	-	-	-	+	+
chrV	20562000	20563000	-	-	-	-	-	+
chrV	20703000	20704000	-	-	-	-	-	+
chrX	214000	215000	-	-	-	+	+	+
chrX	226000	227000	-	-	-	-	+	+
chrX	235000	236000	-	-	-	-	+	+
chrX	247000	248000	-	-	-	-	-	+
chrX	251000	252000	-	-	-	+	+	+
chrX	253000	254000	-	-	-	-	+	+
chrX	255000	256000	-	-	-	+	+	+
chrX	422000	423000	-	+	+	-	-	-
chrX	2941000	2942000	-	-	+	-	-	-
chrX	3129000	3130000	-	-	+	-	-	-
chrX	9758000	9759000	-	-	+	-	-	-
chrX	11073000	11074000	-	-	+	-	-	-
chrX	11884000	11885000	-	-	+	-	-	-
chrX	13758000	13759000	-	-	+	-	-	-
chrX	13929000	13930000	-	+	+	-	-	-
chrX	16684000	16685000	-	+	+	-	-	-
chrX	16685000	16686000	-	-	+	-	-	-
chrX	16686000	16687000	-	-	+	-	-	-
chrX	16837000	16838000	-	-	+	-	-	-
chrX	17710000	17711000	-	-	+	-	-	-
