# Supplementary material for: Complex coding of endogenous siRNA, transcriptional silencing and H3K9 methylation on native targets of germline nuclear RNAi in C. elegans
Source: BMC Genomics. 2014 Dec 22;15(1):1157. doi: 10.1186/1471-2164-15-1157 (PMC4367959; doi:10.1186/1471-2164-15-1157)
Supplement: Supplementary file 2 — Additional file 2: Table S2: GRH clusters identified using data from Additional file 1: Table S1. Each of these regions has at least one 1-kb region with a minimal 3-fold decrease in H3K9me3 in all three nuclear RNAi mutants (nrde-2, nrde-4, and hrde-1) and also includes nearby regions with at least 1.5-fold decreases. Each cluster was indicated whether it overlaps with any GRTS cluster. Genes in each GRH cluster were listed. (XLSX 53 KB) [file 12864_2014_6890_MOESM2_ESM.xlsx]

## Sheet: GRH_cluters_lessStringent_list_
Table S2: GRH clusters identified using data from Table S1. Each of these regions has at least one 1-kb region with a minimal 3-fold decrease in H3K9me3 in all three nuclear RNAi mutants (nrde-2, nrde-4, and hrde-1) and also includes nearby regions with at least 1.5-fold decreases.
position	size (bp)	overlap_with_GRTS?	genes
chrIV:4123000-4138000	15000	yes	F49F1.7 F49F1.6 F49F1.9 F49F1.8
chrI:4456000-4471000	15000	yes	C41D11.7 C41D11.1 C41D11.6 T01A4.3
chrV:8826000-8839000	13000	yes	F07B7.7 W09B7.2 W09B7.1
chrV:8868000-8881000	13000	yes	F07B7.1 F07B7.2 ZC411.1 F07B7.14 EGAP798.1
chrIV:4181000-4193000	12000	yes	K06B9.2 K06B9.4 K08D10.1 K08D10.11
chrI:2626000-2635000	9000	yes	crs-1 crs-2 Y23H5A.8
chrV:5471000-5479000	8000	no	ZC317.1
chrV:20295000-20303000	8000	yes	ZC15.1 ZC15.3
chrII:12740000-12748000	8000	yes
chrV:15588000-15595000	7000	no	fbxa-139 B0391.10
chrV:12690000-12697000	7000	no	K10C8.1 K10C8.2
chrII:11171000-11178000	7000	no	F37H8.2
chrI:5464000-5471000	7000	no	hil-8
chrI:10781000-10788000	7000	yes	F55A3.5 F55A3.7 F55A3.6
chrIV:15510000-15516000	6000	no	Y73F8A.31 Y73F8A.32 acr-24
chrII:13245000-13250000	5000	yes	F15D4.5
chrII:14983000-14988000	5000	yes	Y53F4B.5 Y53F4B.6
chrX:251000-256000	5000	no
chrIII:3858000-3863000	5000	no	brc-1
chrIII:10055000-10060000	5000	no	T16G12.4
chrIV:6353000-6358000	5000	no
chrIV:4720000-4725000	5000	no	K08F11.2
chrIV:8395000-8400000	5000	no	D2096.1 M116.2
chrI:2037000-2042000	5000	no	Y20F4.4
chrI:2046000-2051000	5000	no	Y20F4.8
chrI:5978000-5983000	5000	no	C06A5.4 C06A5.5 Y76G2A.1 Y76G2A.2
chrV:14274000-14278000	4000	no	F40G12.7
chrII:14314000-14318000	4000	no
chrII:14143000-14147000	4000	yes	W03H9.2 W03H9.3
chrIII:3452000-3456000	4000	no	C34C12.1 K01A11.3
chrIII:8793000-8797000	4000	no
chrIII:6646000-6650000	4000	yes	C13B9.4 C13B9.4 C13B9.4
chrIII:13161000-13165000	4000	no
chrIV:2645000-2649000	4000	no	ric-8
chrI:5451000-5455000	4000	no
chrI:248000-252000	4000	no	Y48G1BM.8
chrV:4553000-4556000	3000	no	Y61A9LA.12
chrV:11484000-11487000	3000	yes	srh-1 col-157
chrV:10865000-10868000	3000	no	F53H10.2
chrII:5097000-5100000	3000	yes
chrII:13184000-13187000	3000	no	W09H1.4 W09H1.5 W09H1.3
chrII:12282000-12285000	3000	yes	ife-5
chrII:2033000-2036000	3000	no	btb-4
chrIII:7679000-7682000	3000	no	C18H2.2
chrIII:7671000-7674000	3000	no	C18H2.1
chrIII:12382000-12385000	3000	yes
chrIV:526000-529000	3000	yes	W03G1.8 W03G1.2
chrIV:13428000-13431000	3000	no	K09B11.4 nol-9
chrIV:10354000-10357000	3000	no	Y43C5B.3 R11A8.1
chrIV:12142000-12145000	3000	no	B0001.5 B0001.3
chrIV:9101000-9104000	3000	no	C01F6.2
chrI:11681000-11684000	3000	no	scrm-4
chrI:13960000-13963000	3000	no	Y71A12B.10
chrI:3149000-3152000	3000	no	K09H9.7 K09H9.2
chrV:1700000-1702000	2000	no
chrV:10047000-10049000	2000	no	F57A8.1
chrV:6590000-6592000	2000	yes	ZK1055.3
chrII:13123000-13125000	2000	no	bath-45
chrII:7082000-7084000	2000	no	T02G5.4
chrIII:10452000-10454000	2000	no	D2045.2
chrIII:10049000-10051000	2000	no	T16G12.1
chrIV:11823000-11825000	2000	no	M117.3
chrIV:13226000-13228000	2000	no
chrI:11900000-11902000	2000	no	Y47H9C.9
chrI:11931000-11933000	2000	no	R06C1.4
chrV:5659000-5660000	1000	no	mut-14
chrV:20467000-20468000	1000	no
chrII:3354000-3355000	1000	no	bath-29 F14D2.9
chrII:5348000-5349000	1000	no
chrII:7040000-7041000	1000	no	cin-4
chrII:3448000-3449000	1000	no	C16C8.16
chrX:214000-215000	1000	no
chrIII:9240000-9241000	1000	no
chrIII:2605000-2606000	1000	no
chrIII:12880000-12881000	1000	no	Y37D8A.12
chrIII:12973000-12974000	1000	no
chrIII:10444000-10445000	1000	no	H04D03.3
chrIII:13294000-13295000	1000	no	Y43F4B.2
chrIV:14773000-14774000	1000	no	Y57G11C.36
chrIV:2778000-2779000	1000	no	Y54G2A.12
chrIV:12562000-12563000	1000	no
chrIV:13307000-13308000	1000	no	Y67H2A.7
chrIV:3052000-3053000	1000	no
chrIV:2681000-2682000	1000	no	egrh-3
chrI:3373000-3374000	1000	no	fbxa-203
chrI:1838000-1839000	1000	no	egl-30
