# Supplementary material for: Complex coding of endogenous siRNA, transcriptional silencing and H3K9 methylation on native targets of germline nuclear RNAi in C. elegans
Source: BMC Genomics. 2014 Dec 22;15(1):1157. doi: 10.1186/1471-2164-15-1157 (PMC4367959; doi:10.1186/1471-2164-15-1157)
Supplement: Supplementary file 3 — Additional file 3: Table S3: GRTS clusters identified using data from Additional file 1: Table S1. Each of these regions has at least one 1-kb region with a minimal 3-fold increase in Pol II ChIP-seq signal in hrde-1 and also includes nearby regions with at least 1.5-fold increases. Each cluster was indicated whether it overlaps with any GRH cluster. Genes in each GRTS cluster were listed. (XLSX 53 KB) [file 12864_2014_6890_MOESM3_ESM.xlsx]

## Sheet: GRTS_cluters_lessStringent_list
Table S3: GRTS clusters identified using data from Table S1. Each of these regions has at least one 1-kb region with a minimal 3-fold increase in Pol II ChIP-seq signal in hrde-1 and also includes nearby regions with at least 1.5-fold increases.
position	size (bp)	overlap_with_GRH?	genes
chrV:8826000-8847000	21000	yes	F07B7.7 F07B7.8 W09B7.2 W09B7.1
chrV:5180000-5201000	21000	no	Y47A7.2 C03A7.2 C03A7.12 abu-8 C03A7.13
chrV:8868000-8888000	20000	yes	F07B7.1 F07B7.2 ZC411.1 F07B7.14 EGAP798.1
chrV:14039000-14055000	16000	no	T08G5.9 T08G5.8 T08G5.7 F58D12.1
chrII:2150000-2165000	15000	no	C40A11.8 C40A11.7 math-18 C33C12.11
chrIV:4123000-4138000	15000	yes	F49F1.7 F49F1.6 F49F1.9 F49F1.8
chrI:226000-239000	13000	no	Y48G1BM.5 Y48G1BM.6
chrV:18447000-18457000	10000	no
chrV:20294000-20303000	9000	yes	ZC15.5 ZC15.1 ZC15.3
chrII:2513000-2522000	9000	no	F59H5.1 bath-13
chrIV:913000-922000	9000	no	F58H7.7 F58H7.5
chrV:5481000-5489000	8000	no	srg-65 grl-18 srg-66
chrI:4456000-4464000	8000	yes	C41D11.7 C41D11.1 C41D11.6
chrV:8882000-8889000	7000	no	K06C4.1
chrIV:13632000-13639000	7000	no	C08F11.7 fbxa-98 sru-21
chrV:17568000-17574000	6000	no	C38D9.2
chrV:5754000-5760000	6000	no	K09H11.11 C53A3.3 C53A3.1
chrII:12740000-12746000	6000	yes
chrI:2629000-2635000	6000	yes	crs-2 Y23H5A.8
chrV:18438000-18443000	5000	no	ZK262.8 ZK262.9
chrII:13245000-13250000	5000	yes	F15D4.5
chrI:11438000-11443000	5000	no	C27C7.1
chrI:11296000-11301000	5000	no	Y53H1B.1
chrI:11051000-11056000	5000	no	Y52B11A.10
chrII:10937000-10941000	4000	no
chrIII:13239000-13243000	4000	no	Y43F4A.3
chrII:5097000-5100000	3000	yes
chrII:14144000-14147000	3000	yes	W03H9.2
chrIII:6647000-6650000	3000	yes	C13B9.4 C13B9.4 C13B9.4
chrIII:12382000-12385000	3000	yes
chrIV:526000-529000	3000	yes	W03G1.8 W03G1.2
chrIV:16894000-16897000	3000	no
chrIV:4184000-4187000	3000	yes	K08D10.1 K08D10.11
chrIV:16316000-16319000	3000	no
chrI:10781000-10784000	3000	yes	F55A3.5
chrV:12646000-12648000	2000	no	gpa-9
chrV:1587000-1589000	2000	no	F16B4.6
chrV:319000-321000	2000	no
chrV:6590000-6592000	2000	yes	ZK1055.3
chrV:15164000-15166000	2000	no	srz-11
chrV:16926000-16928000	2000	no	Y102A5C.36
chrV:11485000-11487000	2000	yes	srh-1
chrII:12282000-12284000	2000	yes	ife-5
chrII:4210000-4212000	2000	no	F31D5.6
chrII:15002000-15004000	2000	no	Y53F4B.10
chrII:14985000-14987000	2000	yes	Y53F4B.6
chrIV:770000-772000	2000	no	F56B3.3
chrIV:3318000-3320000	2000	no
chrIV:1136000-1138000	2000	no
chrIV:14415000-14417000	2000	no
chrI:10487000-10489000	2000	no	F37D6.3
chrI:11447000-11449000	2000	no
chrV:16102000-16103000	1000	no	F22B8.6
chrV:20305000-20306000	1000	no
chrV:8482000-8483000	1000	no
chrV:20465000-20466000	1000	no
chrII:438000-439000	1000	no	C24H12.2
chrII:1486000-1487000	1000	no
chrIII:3443000-3444000	1000	no	spe-41
chrIII:2803000-2804000	1000	no	Y71H2AM.25
chrIII:13231000-13232000	1000	no
chrIV:6012000-6013000	1000	no
chrIV:12507000-12508000	1000	no	sru-17
chrIV:8324000-8325000	1000	no
chrI:13085000-13086000	1000	no	Y26D4A.8
chrI:14087000-14088000	1000	no	fbxb-56
